# Supplementary material for: The Stability of Phenolic Compounds in Fruit, Berry, and Vegetable Purees Based on Accelerated Shelf-Life Testing Methodology
Source: Foods. 2023 Apr 25;12(9):1777. doi: 10.3390/foods12091777 (PMC10178123; doi:10.3390/foods12091777)
Supplement: Supplementary file 1 [file foods-12-01777-s001.zip]

Archive with 1 entries (1 files):
- Supplementary Materials_Table S1.pdf
